# Supplementary material for: The Role of Caregivers in Promoting Connectedness in Youth with Mental Health Concerns
Source: Children (Basel). 2024 Nov 30;11(12):1469. doi: 10.3390/children11121469 (PMC11674902; doi:10.3390/children11121469)
Supplement: Supplementary file 1 [file children-11-01469-s001.zip]

Archive with 1 entries (1 files):
- children-3331506-supplementary.pdf
